# Supplementary material for: Assessing the Effects of Medical Information on Parental Self-Medication Behaviors for Children’s Health: A Comparative Analysis
Source: Medicina (Kaunas). 2023 Nov 29;59(12):2093. doi: 10.3390/medicina59122093 (PMC10745013; doi:10.3390/medicina59122093)
Supplement: Supplementary file 1 [file medicina-59-02093-s001.zip]

Archive with 1 entries (1 files):
- medicina-2673951-supplementary.pdf
